# Supplementary material for: Efficacy and safety of oral Chinese patent medicine combined with quadruple therapy for chronic atrophic gastritis: a systematic review and network meta-analysis
Source: Front Med (Lausanne). 2026 Jun 23;13:1859753. doi: 10.3389/fmed.2026.1859753 (PMC13337655; doi:10.3389/fmed.2026.1859753)
Supplement: Supplementary file 13 [file Table_1.XLSX]

## Sheet: Sheet1
Hp eradication rate
Comparison	Number of studies	Within-study bias	Reporting bias	Indirectness	Imprecision	Heterogeneity	Incoherence	Confidence rating
BLWTG+QT:QT	4	No concerns	Some concerns	No concerns	No concerns	No concerns	No concerns	Moderate
JHWKC+QT:QT	3	Some concerns	Some concerns	No concerns	No concerns	No concerns	No concerns	Low
KFXL+QT:QT	2	No concerns	Some concerns	No concerns	No concerns	No concerns	No concerns	Moderate
MLP+QT:QT	4	No concerns	Some concerns	No concerns	No concerns	No concerns	No concerns	Moderate
QT:SQSWP+QT	2	No concerns	Some concerns	No concerns	Major concerns	No concerns	No concerns	Very low
QT:WFCT+QT	3	No concerns	Some concerns	No concerns	No concerns	No concerns	No concerns	Moderate
QT:WMP+QT	2	No concerns	Some concerns	No concerns	No concerns	No concerns	No concerns	Moderate
QT:WSG+QT	4	No concerns	Some concerns	No concerns	No concerns	No concerns	No concerns	Moderate
QT:YWG+QT	5	No concerns	Some concerns	No concerns	No concerns	No concerns	No concerns	Moderate
QT:ZZKZC+QT	3	Some concerns	Some concerns	No concerns	No concerns	No concerns	No concerns	Low
BLWTG+QT:JHWKC+QT	0	No concerns	Some concerns	No concerns	Major concerns	No concerns	No concerns	Very low
BLWTG+QT:KFXL+QT	0	No concerns	Some concerns	No concerns	Major concerns	No concerns	No concerns	Very low
BLWTG+QT:MLP+QT	0	No concerns	Some concerns	No concerns	Major concerns	No concerns	No concerns	Very low
BLWTG+QT:SQSWP+QT	0	No concerns	Some concerns	No concerns	Major concerns	No concerns	No concerns	Very low
BLWTG+QT:WFCT+QT	0	No concerns	Some concerns	No concerns	Major concerns	No concerns	No concerns	Very low
BLWTG+QT:WMP+QT	0	No concerns	Some concerns	No concerns	Major concerns	No concerns	No concerns	Very low
BLWTG+QT:WSG+QT	0	No concerns	Some concerns	No concerns	No concerns	No concerns	No concerns	Moderate
BLWTG+QT:YWG+QT	0	No concerns	Some concerns	No concerns	Major concerns	No concerns	No concerns	Very low
BLWTG+QT:ZZKZC+QT	0	Some concerns	Some concerns	No concerns	Major concerns	No concerns	No concerns	Very low
JHWKC+QT:KFXL+QT	0	Some concerns	Some concerns	No concerns	Major concerns	No concerns	No concerns	Very low
JHWKC+QT:MLP+QT	0	Some concerns	Some concerns	No concerns	Major concerns	No concerns	No concerns	Very low
JHWKC+QT:SQSWP+QT	0	No concerns	Some concerns	No concerns	Major concerns	No concerns	No concerns	Very low
JHWKC+QT:WFCT+QT	0	Some concerns	Some concerns	No concerns	Major concerns	No concerns	No concerns	Very low
JHWKC+QT:WMP+QT	0	No concerns	Some concerns	No concerns	Major concerns	No concerns	No concerns	Very low
JHWKC+QT:WSG+QT	0	No concerns	Some concerns	No concerns	Major concerns	No concerns	No concerns	Very low
JHWKC+QT:YWG+QT	0	No concerns	Some concerns	No concerns	Major concerns	No concerns	No concerns	Very low
JHWKC+QT:ZZKZC+QT	0	Some concerns	Some concerns	No concerns	Major concerns	No concerns	No concerns	Very low
KFXL+QT:MLP+QT	0	No concerns	Some concerns	No concerns	Major concerns	No concerns	No concerns	Very low
KFXL+QT:SQSWP+QT	0	No concerns	Some concerns	No concerns	Major concerns	No concerns	No concerns	Very low
KFXL+QT:WFCT+QT	0	No concerns	Some concerns	No concerns	Major concerns	No concerns	No concerns	Very low
KFXL+QT:WMP+QT	0	No concerns	Some concerns	No concerns	Major concerns	No concerns	No concerns	Very low
KFXL+QT:WSG+QT	0	No concerns	Some concerns	No concerns	Major concerns	No concerns	No concerns	Very low
KFXL+QT:YWG+QT	0	No concerns	Some concerns	No concerns	Major concerns	No concerns	No concerns	Very low
KFXL+QT:ZZKZC+QT	0	Some concerns	Some concerns	No concerns	Major concerns	No concerns	No concerns	Very low
MLP+QT:SQSWP+QT	0	No concerns	Some concerns	No concerns	Major concerns	No concerns	No concerns	Very low
MLP+QT:WFCT+QT	0	No concerns	Some concerns	No concerns	Major concerns	No concerns	No concerns	Very low
MLP+QT:WMP+QT	0	No concerns	Some concerns	No concerns	Major concerns	No concerns	No concerns	Very low
MLP+QT:WSG+QT	0	No concerns	Some concerns	No concerns	No concerns	No concerns	No concerns	Moderate
MLP+QT:YWG+QT	0	No concerns	Some concerns	No concerns	Major concerns	No concerns	No concerns	Very low
MLP+QT:ZZKZC+QT	0	Some concerns	Some concerns	No concerns	Major concerns	No concerns	No concerns	Very low
SQSWP+QT:WFCT+QT	0	No concerns	Some concerns	No concerns	Major concerns	No concerns	No concerns	Very low
SQSWP+QT:WMP+QT	0	No concerns	Some concerns	No concerns	Major concerns	No concerns	No concerns	Very low
SQSWP+QT:WSG+QT	0	No concerns	Some concerns	No concerns	Major concerns	No concerns	No concerns	Very low
SQSWP+QT:YWG+QT	0	No concerns	Some concerns	No concerns	Major concerns	No concerns	No concerns	Very low
SQSWP+QT:ZZKZC+QT	0	Some concerns	Some concerns	No concerns	Major concerns	No concerns	No concerns	Very low
WFCT+QT:WMP+QT	0	No concerns	Some concerns	No concerns	Major concerns	No concerns	No concerns	Very low
WFCT+QT:WSG+QT	0	No concerns	Some concerns	No concerns	No concerns	No concerns	No concerns	Moderate
WFCT+QT:YWG+QT	0	No concerns	Some concerns	No concerns	Major concerns	No concerns	No concerns	Very low
WFCT+QT:ZZKZC+QT	0	Some concerns	Some concerns	No concerns	Major concerns	No concerns	No concerns	Very low
WMP+QT:WSG+QT	0	No concerns	Some concerns	No concerns	Major concerns	No concerns	No concerns	Very low
WMP+QT:YWG+QT	0	No concerns	Some concerns	No concerns	Major concerns	No concerns	No concerns	Very low
WMP+QT:ZZKZC+QT	0	Some concerns	Some concerns	No concerns	Major concerns	No concerns	No concerns	Very low
WSG+QT:YWG+QT	0	No concerns	Some concerns	No concerns	No concerns	No concerns	No concerns	Moderate
WSG+QT:ZZKZC+QT	0	Some concerns	Some concerns	No concerns	Major concerns	No concerns	No concerns	Very low
YWG+QT:ZZKZC+QT	0	Some concerns	Some concerns	No concerns	Major concerns	No concerns	No concerns	Very low
GAS
Comparison	Number of studies	Within-study bias	Reporting bias	Indirectness	Imprecision	Heterogeneity	Incoherence	Confidence rating
QT:WFCT+QT	1	No concerns	Some concerns	No concerns	No concerns	Major concerns	Major concerns	Very low
QT:YWG+QT	5	No concerns	Some concerns	No concerns	No concerns	Major concerns	Major concerns	Very low
WFCT+QT:YWG+QT	0	No concerns	Some concerns	No concerns	No concerns	Major concerns	Major concerns	Very low
MTL
Comparison	Number of studies	Within-study bias	Reporting bias	Indirectness	Imprecision	Heterogeneity	Incoherence	Confidence rating
MLP+QT:QT	2	No concerns	Some concerns	No concerns	No concerns	Major concerns	Major concerns	Very low
QT:WFCT+QT	2	No concerns	Some concerns	No concerns	No concerns	Major concerns	Major concerns	Very low
QT:WSG+QT	2	No concerns	Some concerns	No concerns	No concerns	Major concerns	Major concerns	Very low
QT:YWG+QT	2	No concerns	Some concerns	No concerns	No concerns	Major concerns	Major concerns	Very low
MLP+QT:WFCT+QT	0	No concerns	Some concerns	No concerns	No concerns	Major concerns	Major concerns	Very low
MLP+QT:WSG+QT	0	No concerns	Some concerns	No concerns	No concerns	Major concerns	Major concerns	Very low
MLP+QT:YWG+QT	0	No concerns	Some concerns	No concerns	No concerns	Major concerns	Major concerns	Very low
WFCT+QT:WSG+QT	0	No concerns	Some concerns	No concerns	No concerns	Major concerns	Major concerns	Very low
WFCT+QT:YWG+QT	0	No concerns	Some concerns	No concerns	No concerns	Major concerns	Major concerns	Very low
WSG+QT:YWG+QT	0	No concerns	Some concerns	No concerns	No concerns	Major concerns	Major concerns	Very low
PG I
Comparison	Number of studies	Within-study bias	Reporting bias	Indirectness	Imprecision	Heterogeneity	Incoherence	Confidence rating
BLWTG+QT:QT	1	No concerns	Some concerns	No concerns	No concerns	No concerns	Major concerns	Very low
JHWKC+QT:QT	2	Some concerns	Some concerns	No concerns	No concerns	No concerns	Major concerns	Very low
KFXL+QT:QT	1	No concerns	Some concerns	No concerns	No concerns	Major concerns	Major concerns	Very low
MLP+QT:QT	4	No concerns	Some concerns	No concerns	No concerns	No concerns	Major concerns	Very low
QT:SQSWP+QT	1	No concerns	Some concerns	No concerns	No concerns	No concerns	Major concerns	Very low
QT:WSG+QT	2	No concerns	Some concerns	No concerns	No concerns	Major concerns	Major concerns	Very low
QT:YWG+QT	4	No concerns	Some concerns	No concerns	No concerns	Major concerns	Major concerns	Very low
BLWTG+QT:JHWKC+QT	0	No concerns	Some concerns	No concerns	Major concerns	No concerns	Major concerns	Very low
BLWTG+QT:KFXL+QT	0	No concerns	Some concerns	No concerns	No concerns	Major concerns	Major concerns	Very low
BLWTG+QT:MLP+QT	0	No concerns	Some concerns	No concerns	No concerns	Major concerns	Major concerns	Very low
BLWTG+QT:SQSWP+QT	0	No concerns	Some concerns	No concerns	Major concerns	No concerns	Major concerns	Very low
BLWTG+QT:WSG+QT	0	No concerns	Some concerns	No concerns	No concerns	Major concerns	Major concerns	Very low
BLWTG+QT:YWG+QT	0	No concerns	Some concerns	No concerns	No concerns	Major concerns	Major concerns	Very low
JHWKC+QT:KFXL+QT	0	No concerns	Some concerns	No concerns	No concerns	Major concerns	Major concerns	Very low
JHWKC+QT:MLP+QT	0	No concerns	Some concerns	No concerns	No concerns	Major concerns	Major concerns	Very low
JHWKC+QT:SQSWP+QT	0	No concerns	Some concerns	No concerns	No concerns	Major concerns	Major concerns	Very low
JHWKC+QT:WSG+QT	0	No concerns	Some concerns	No concerns	No concerns	Major concerns	Major concerns	Very low
JHWKC+QT:YWG+QT	0	No concerns	Some concerns	No concerns	No concerns	Major concerns	Major concerns	Very low
KFXL+QT:MLP+QT	0	No concerns	Some concerns	No concerns	Major concerns	No concerns	Major concerns	Very low
KFXL+QT:SQSWP+QT	0	No concerns	Some concerns	No concerns	No concerns	Major concerns	Major concerns	Very low
KFXL+QT:WSG+QT	0	No concerns	Some concerns	No concerns	Major concerns	No concerns	Major concerns	Very low
KFXL+QT:YWG+QT	0	No concerns	Some concerns	No concerns	No concerns	Major concerns	Major concerns	Very low
MLP+QT:SQSWP+QT	0	No concerns	Some concerns	No concerns	Major concerns	No concerns	Major concerns	Very low
MLP+QT:WSG+QT	0	No concerns	Some concerns	No concerns	No concerns	Major concerns	Major concerns	Very low
MLP+QT:YWG+QT	0	No concerns	Some concerns	No concerns	No concerns	Major concerns	Major concerns	Very low
SQSWP+QT:WSG+QT	0	No concerns	Some concerns	No concerns	No concerns	Major concerns	Major concerns	Very low
SQSWP+QT:YWG+QT	0	No concerns	Some concerns	No concerns	No concerns	Major concerns	Major concerns	Very low
WSG+QT:YWG+QT	0	No concerns	Some concerns	No concerns	Major concerns	No concerns	Major concerns	Very low
PG II
Comparison	Number of studies	Within-study bias	Reporting bias	Indirectness	Imprecision	Heterogeneity	Incoherence	Confidence rating
BLWTG+QT:QT	1	No concerns	Some concerns	No concerns	No concerns	Major concerns	Major concerns	Very low
JHWKC+QT:QT	2	Some concerns	Some concerns	No concerns	No concerns	Major concerns	Major concerns	Very low
KFXL+QT:QT	1	No concerns	Some concerns	No concerns	Major concerns	No concerns	Major concerns	Very low
MLP+QT:QT	4	No concerns	Some concerns	No concerns	Major concerns	No concerns	Major concerns	Very low
QT:SQSWP+QT	1	No concerns	Some concerns	No concerns	Major concerns	No concerns	Major concerns	Very low
QT:WSG+QT	2	No concerns	Some concerns	No concerns	Major concerns	No concerns	Major concerns	Very low
QT:YWG+QT	3	No concerns	Some concerns	No concerns	Major concerns	No concerns	Major concerns	Very low
BLWTG+QT:JHWKC+QT	0	No concerns	Some concerns	No concerns	No concerns	Major concerns	Major concerns	Very low
BLWTG+QT:KFXL+QT	0	No concerns	Some concerns	No concerns	No concerns	Major concerns	Major concerns	Very low
BLWTG+QT:MLP+QT	0	No concerns	Some concerns	No concerns	No concerns	Major concerns	Major concerns	Very low
BLWTG+QT:SQSWP+QT	0	No concerns	Some concerns	No concerns	Major concerns	No concerns	Major concerns	Very low
BLWTG+QT:WSG+QT	0	No concerns	Some concerns	No concerns	Major concerns	No concerns	Major concerns	Very low
BLWTG+QT:YWG+QT	0	No concerns	Some concerns	No concerns	No concerns	Major concerns	Major concerns	Very low
JHWKC+QT:KFXL+QT	0	No concerns	Some concerns	No concerns	Major concerns	No concerns	Major concerns	Very low
JHWKC+QT:MLP+QT	0	No concerns	Some concerns	No concerns	Major concerns	No concerns	Major concerns	Very low
JHWKC+QT:SQSWP+QT	0	No concerns	Some concerns	No concerns	Major concerns	No concerns	Major concerns	Very low
JHWKC+QT:WSG+QT	0	No concerns	Some concerns	No concerns	Major concerns	No concerns	Major concerns	Very low
JHWKC+QT:YWG+QT	0	No concerns	Some concerns	No concerns	Major concerns	No concerns	Major concerns	Very low
KFXL+QT:MLP+QT	0	No concerns	Some concerns	No concerns	Major concerns	No concerns	Major concerns	Very low
KFXL+QT:SQSWP+QT	0	No concerns	Some concerns	No concerns	Major concerns	No concerns	Major concerns	Very low
KFXL+QT:WSG+QT	0	No concerns	Some concerns	No concerns	Major concerns	No concerns	Major concerns	Very low
KFXL+QT:YWG+QT	0	No concerns	Some concerns	No concerns	Major concerns	No concerns	Major concerns	Very low
MLP+QT:SQSWP+QT	0	No concerns	Some concerns	No concerns	Major concerns	No concerns	Major concerns	Very low
MLP+QT:WSG+QT	0	No concerns	Some concerns	No concerns	Major concerns	No concerns	Major concerns	Very low
MLP+QT:YWG+QT	0	No concerns	Some concerns	No concerns	Major concerns	No concerns	Major concerns	Very low
SQSWP+QT:WSG+QT	0	No concerns	Some concerns	No concerns	Major concerns	No concerns	Major concerns	Very low
SQSWP+QT:YWG+QT	0	No concerns	Some concerns	No concerns	Major concerns	No concerns	Major concerns	Very low
WSG+QT:YWG+QT	0	No concerns	Some concerns	No concerns	Major concerns	No concerns	Major concerns	Very low
PG I/PG II
Comparison	Number of studies	Within-study bias	Reporting bias	Indirectness	Imprecision	Heterogeneity	Incoherence	Confidence rating
BLWTG+QT:QT	1	No concerns	Some concerns	No concerns	No concerns	No concerns	No concerns	Moderate
KFXL+QT:QT	1	No concerns	Some concerns	No concerns	No concerns	No concerns	No concerns	Moderate
QT:WSG+QT	2	No concerns	Some concerns	No concerns	No concerns	No concerns	No concerns	Moderate
QT:YWG+QT	3	No concerns	Some concerns	No concerns	No concerns	No concerns	No concerns	Moderate
BLWTG+QT:KFXL+QT	0	No concerns	Some concerns	No concerns	No concerns	No concerns	No concerns	Moderate
BLWTG+QT:WSG+QT	0	No concerns	Some concerns	No concerns	No concerns	No concerns	No concerns	Moderate
BLWTG+QT:YWG+QT	0	No concerns	Some concerns	No concerns	No concerns	No concerns	No concerns	Moderate
KFXL+QT:WSG+QT	0	No concerns	Some concerns	No concerns	Major concerns	No concerns	No concerns	Very low
KFXL+QT:YWG+QT	0	No concerns	Some concerns	No concerns	No concerns	Major concerns	No concerns	Very low
WSG+QT:YWG+QT	0	No concerns	Some concerns	No concerns	Major concerns	No concerns	No concerns	Very low
CRP
Comparison	Number of studies	Within-study bias	Reporting bias	Indirectness	Imprecision	Heterogeneity	Incoherence	Confidence rating
KFXL+QT:QT	1	No concerns	Some concerns	No concerns	No concerns	Major concerns	Major concerns	Very low
MLP+QT:QT	1	No concerns	Some concerns	No concerns	No concerns	No concerns	Major concerns	Very low
QT:WFCT+QT	1	No concerns	Some concerns	No concerns	No concerns	No concerns	Major concerns	Very low
QT:WSG+QT	3	Some concerns	Some concerns	No concerns	No concerns	Major concerns	Major concerns	Very low
QT:ZZKZC+QT	3	Some concerns	Some concerns	No concerns	No concerns	Major concerns	Major concerns	Very low
KFXL+QT:MLP+QT	0	No concerns	Some concerns	No concerns	No concerns	Major concerns	Major concerns	Very low
KFXL+QT:WFCT+QT	0	No concerns	Some concerns	No concerns	No concerns	No concerns	Major concerns	Very low
KFXL+QT:WSG+QT	0	No concerns	Some concerns	No concerns	No concerns	Major concerns	Major concerns	Very low
KFXL+QT:ZZKZC+QT	0	No concerns	Some concerns	No concerns	No concerns	Major concerns	Major concerns	Very low
MLP+QT:WFCT+QT	0	No concerns	Some concerns	No concerns	Major concerns	No concerns	Major concerns	Very low
MLP+QT:WSG+QT	0	No concerns	Some concerns	No concerns	No concerns	Major concerns	Major concerns	Very low
MLP+QT:ZZKZC+QT	0	No concerns	Some concerns	No concerns	No concerns	Major concerns	Major concerns	Very low
WFCT+QT:WSG+QT	0	No concerns	Some concerns	No concerns	No concerns	No concerns	Major concerns	Very low
WFCT+QT:ZZKZC+QT	0	No concerns	Some concerns	No concerns	No concerns	No concerns	Major concerns	Very low
WSG+QT:ZZKZC+QT	0	Some concerns	Some concerns	No concerns	Major concerns	No concerns	Major concerns	Very low
IL-6
Comparison	Number of studies	Within-study bias	Reporting bias	Indirectness	Imprecision	Heterogeneity	Incoherence	Confidence rating
BLWTG+QT:QT	2	Some concerns	Some concerns	No concerns	No concerns	Major concerns	Major concerns	Very low
JHWKC+QT:QT	2	Some concerns	Some concerns	No concerns	No concerns	No concerns	Major concerns	Very low
KFXL+QT:QT	1	No concerns	Some concerns	No concerns	No concerns	No concerns	Major concerns	Very low
MLP+QT:QT	4	No concerns	Some concerns	No concerns	No concerns	Major concerns	Major concerns	Very low
QT:SQSWP+QT	1	Some concerns	Some concerns	No concerns	No concerns	Major concerns	Major concerns	Very low
QT:WFCT+QT	2	No concerns	Some concerns	No concerns	No concerns	Major concerns	Major concerns	Very low
QT:WMP+QT	3	No concerns	Some concerns	No concerns	No concerns	No concerns	Major concerns	Very low
QT:WSG+QT	3	Some concerns	Some concerns	No concerns	No concerns	No concerns	Major concerns	Very low
BLWTG+QT:JHWKC+QT	0	Some concerns	Some concerns	No concerns	No concerns	Major concerns	Major concerns	Very low
BLWTG+QT:KFXL+QT	0	No concerns	Some concerns	No concerns	Major concerns	No concerns	Major concerns	Very low
BLWTG+QT:MLP+QT	0	No concerns	Some concerns	No concerns	No concerns	Major concerns	Major concerns	Very low
BLWTG+QT:SQSWP+QT	0	Some concerns	Some concerns	No concerns	No concerns	Major concerns	Major concerns	Very low
BLWTG+QT:WFCT+QT	0	No concerns	Some concerns	No concerns	No concerns	Major concerns	Major concerns	Very low
BLWTG+QT:WMP+QT	0	No concerns	Some concerns	No concerns	Major concerns	No concerns	Major concerns	Very low
BLWTG+QT:WSG+QT	0	Some concerns	Some concerns	No concerns	No concerns	Major concerns	Major concerns	Very low
JHWKC+QT:KFXL+QT	0	No concerns	Some concerns	No concerns	Major concerns	No concerns	Major concerns	Very low
JHWKC+QT:MLP+QT	0	No concerns	Some concerns	No concerns	No concerns	Major concerns	Major concerns	Very low
JHWKC+QT:SQSWP+QT	0	Some concerns	Some concerns	No concerns	No concerns	Major concerns	Major concerns	Very low
JHWKC+QT:WFCT+QT	0	No concerns	Some concerns	No concerns	No concerns	Major concerns	Major concerns	Very low
JHWKC+QT:WMP+QT	0	No concerns	Some concerns	No concerns	No concerns	Major concerns	Major concerns	Very low
JHWKC+QT:WSG+QT	0	Some concerns	Some concerns	No concerns	No concerns	Major concerns	Major concerns	Very low
KFXL+QT:MLP+QT	0	No concerns	Some concerns	No concerns	No concerns	Major concerns	Major concerns	Very low
KFXL+QT:SQSWP+QT	0	Some concerns	Some concerns	No concerns	No concerns	Major concerns	Major concerns	Very low
KFXL+QT:WFCT+QT	0	No concerns	Some concerns	No concerns	No concerns	Major concerns	Major concerns	Very low
KFXL+QT:WMP+QT	0	No concerns	Some concerns	No concerns	Major concerns	No concerns	Major concerns	Very low
KFXL+QT:WSG+QT	0	No concerns	Some concerns	No concerns	No concerns	Major concerns	Major concerns	Very low
MLP+QT:SQSWP+QT	0	Some concerns	Some concerns	No concerns	No concerns	Major concerns	Major concerns	Very low
MLP+QT:WFCT+QT	0	No concerns	Some concerns	No concerns	No concerns	Major concerns	Major concerns	Very low
MLP+QT:WMP+QT	0	No concerns	Some concerns	No concerns	No concerns	Major concerns	Major concerns	Very low
MLP+QT:WSG+QT	0	No concerns	Some concerns	No concerns	No concerns	No concerns	Major concerns	Very low
SQSWP+QT:WFCT+QT	0	Some concerns	Some concerns	No concerns	No concerns	Major concerns	Major concerns	Very low
SQSWP+QT:WMP+QT	0	Some concerns	Some concerns	No concerns	No concerns	Major concerns	Major concerns	Very low
SQSWP+QT:WSG+QT	0	Some concerns	Some concerns	No concerns	No concerns	No concerns	Major concerns	Very low
WFCT+QT:WMP+QT	0	No concerns	Some concerns	No concerns	No concerns	Major concerns	Major concerns	Very low
WFCT+QT:WSG+QT	0	No concerns	Some concerns	No concerns	No concerns	No concerns	Major concerns	Very low
WMP+QT:WSG+QT	0	No concerns	Some concerns	No concerns	No concerns	Major concerns	Major concerns	Very low
TNF-α
Comparison	Number of studies	Within-study bias	Reporting bias	Indirectness	Imprecision	Heterogeneity	Incoherence	Confidence rating
BLWTG+QT:QT	1	No concerns	Some concerns	No concerns	No concerns	Major concerns	Major concerns	Very low
MLP+QT:QT	3	No concerns	Some concerns	No concerns	No concerns	Major concerns	Major concerns	Very low
QT:WFCT+QT	2	No concerns	Some concerns	No concerns	No concerns	Major concerns	Major concerns	Very low
QT:WMP+QT	1	No concerns	Some concerns	No concerns	No concerns	Major concerns	Major concerns	Very low
QT:WSG+QT	1	No concerns	Some concerns	No concerns	No concerns	No concerns	Major concerns	Very low
QT:ZZKZC+QT	3	Some concerns	Some concerns	No concerns	No concerns	No concerns	Major concerns	Very low
BLWTG+QT:MLP+QT	0	No concerns	Some concerns	No concerns	Major concerns	No concerns	Major concerns	Very low
BLWTG+QT:WFCT+QT	0	No concerns	Some concerns	No concerns	No concerns	Major concerns	Major concerns	Very low
BLWTG+QT:WMP+QT	0	No concerns	Some concerns	No concerns	Major concerns	No concerns	Major concerns	Very low
BLWTG+QT:WSG+QT	0	No concerns	Some concerns	No concerns	No concerns	No concerns	Major concerns	Very low
BLWTG+QT:ZZKZC+QT	0	No concerns	Some concerns	No concerns	No concerns	Major concerns	Major concerns	Very low
MLP+QT:WFCT+QT	0	No concerns	Some concerns	No concerns	No concerns	Major concerns	Major concerns	Very low
MLP+QT:WMP+QT	0	No concerns	Some concerns	No concerns	No concerns	Major concerns	Major concerns	Very low
MLP+QT:WSG+QT	0	No concerns	Some concerns	No concerns	No concerns	No concerns	Major concerns	Very low
MLP+QT:ZZKZC+QT	0	No concerns	Some concerns	No concerns	No concerns	Major concerns	Major concerns	Very low
WFCT+QT:WMP+QT	0	No concerns	Some concerns	No concerns	Major concerns	No concerns	Major concerns	Very low
WFCT+QT:WSG+QT	0	No concerns	Some concerns	No concerns	No concerns	No concerns	Major concerns	Very low
WFCT+QT:ZZKZC+QT	0	No concerns	Some concerns	No concerns	No concerns	Major concerns	Major concerns	Very low
WMP+QT:WSG+QT	0	No concerns	Some concerns	No concerns	No concerns	No concerns	Major concerns	Very low
WMP+QT:ZZKZC+QT	0	No concerns	Some concerns	No concerns	No concerns	Major concerns	Major concerns	Very low
WSG+QT:ZZKZC+QT	0	No concerns	Some concerns	No concerns	No concerns	No concerns	Major concerns	Very low
IL-8
Comparison	Number of studies	Within-study bias	Reporting bias	Indirectness	Imprecision	Heterogeneity	Incoherence	Confidence rating
MLP+QT:QT	1	No concerns	Some concerns	No concerns	No concerns	Major concerns	Major concerns	Very low
QT:WFCT+QT	1	No concerns	Some concerns	No concerns	No concerns	No concerns	Major concerns	Very low
QT:ZZKZC+QT	3	Some concerns	Some concerns	No concerns	No concerns	Major concerns	Major concerns	Very low
MLP+QT:WFCT+QT	0	No concerns	Some concerns	No concerns	No concerns	No concerns	Major concerns	Very low
MLP+QT:ZZKZC+QT	0	No concerns	Some concerns	No concerns	Major concerns	No concerns	Major concerns	Very low
WFCT+QT:ZZKZC+QT	0	No concerns	Some concerns	No concerns	No concerns	No concerns	Major concerns	Very low
IL-1β
Comparison	Number of studies	Within-study bias	Reporting bias	Indirectness	Imprecision	Heterogeneity	Incoherence	Confidence rating
BLWTG+QT:QT	1	No concerns	Some concerns	No concerns	No concerns	Major concerns	Major concerns	Very low
MLP+QT:QT	3	No concerns	Some concerns	No concerns	No concerns	Major concerns	Major concerns	Very low
QT:WMP+QT	2	No concerns	Some concerns	No concerns	No concerns	Major concerns	Major concerns	Very low
BLWTG+QT:MLP+QT	0	No concerns	Some concerns	No concerns	No concerns	Major concerns	Major concerns	Very low
BLWTG+QT:WMP+QT	0	No concerns	Some concerns	No concerns	Major concerns	No concerns	Major concerns	Very low
MLP+QT:WMP+QT	0	No concerns	Some concerns	No concerns	No concerns	Major concerns	Major concerns	Very low
